# Supplementary material for: Long Non-Coding LEF1-AS1 Sponge miR-5100 Regulates Apoptosis and Autophagy in Gastric Cancer Cells via the miR-5100/DEK/AMPK-mTOR Axis
Source: Int J Mol Sci. 2022 Apr 26;23(9):4787. doi: 10.3390/ijms23094787 (PMC9101949; doi:10.3390/ijms23094787)
Supplement: Supplementary file 1 [file ijms-23-04787-s001.zip]

Archive with 1 entries (1 files):
- ijms-1673000-supplementary.pdf
